# Supplementary material for: Enhanced Spectroscopic Insight into Acceptor-Modified Barium Strontium Titanate Thin Films Deposited via the Sol–Gel Method
Source: Materials (Basel). 2024 May 22;17(11):2491. doi: 10.3390/ma17112491 (PMC11172994; doi:10.3390/ma17112491)
Supplement: Supplementary file 1 [file materials-17-02491-s001.zip]

Archive with 1 entries (1 files):
- materials-2849916-supplementary.pdf
